# Supplementary material for: Epidural morphine improves postoperative analgesia in patients after total knee arthroplasty: A randomized controlled trial
Source: PLoS One. 2019 Jul 1;14(7):e0219116. doi: 10.1371/journal.pone.0219116 (PMC6602200; doi:10.1371/journal.pone.0219116)
Supplement: S1 Dataset — (XLSX) [file pone.0219116.s003.xlsx]

## Sheet: Sheet1
NO.	team	age	gender	BMI	Hypertension	CHD	DM	stroke	Arrhythmia	COPD	smoking	NYHA	ASA	Duration of anesthesia	bupivacaine	epidural lidocaine	Dexmedetomidine	Duration of surgery	Total fluid infusion	blood loss	Blood transfusion	Volume of blood transfusion	Drainage	pain (primary endpoint)	morphine	supplemental analgesics	Satisfied with analgesia	ambulation	stay in hospital after surgery	complications	death	PSV (SF-12)	MSV (SF-12)	WOMAC	NRS6R	NRS6M	NRS12R	NRS12M	NRS24R	NRS24M	NRS36R	NRS36M	NRS48R	NRS48M	pain6R	pain6M	pain12R	pain12M	pain24R
1	1	72	0	31.25	1	0	1	0	0	0	0	2	2	142	13	0	48	72	1700	0	1	400	280	1	21	1	1	4	12	0	0	28.5	60.9	28	0	0	0	0	5	5	2	2	1	1	0	0	0	0	1
2	1	63	0	25.91	1	0	0	0	0	0	0	2	2	127	13	1	40	68	1700	0	0	0	340	0	18	3	1	3	10	0	0	33.2	64.5	24	0	0	0	0	3	0	2	0	2	0	0	0	0	0	0
3	0	66	0	28.76	1	0	0	0	0	0	0	2	2	120	13	0	28	56	1300	0	0	0	170	0	15	1	1	3	8	0	0	28.5	60.9	28	1	1	2	2	1	1	1	1	1	0	0	0	0	0	0
4	0	77	0	31.14	0	0	0	0	0	0	0	2	2	138	12.5	0	40	72	1300	0	0	0	460	1	20	2	1	2	7	0	0	39.8	59.2	15	0	0	0	0	2	5	3	5	3	4	0	0	0	0	0
5	0	69	0	23.73	0	0	0	0	0	0	0	2	2	122	13	0	56	79	1800	0	0	0	80	1	17	2	1	1	6	0	0	38.4	61.5	10	0	0	0	0	3	5	3	5	3	5	0	0	0	0	0
6	1	64	0	27.77	1	0	0	0	0	0	0	2	2	148	13	0	40	93	1800	0	0	0	260	0	3	1	1	2	6	0	0	28.3	68.5	16	0	0	0	0	2	2	2	3	2	3	0	0	0	0	0
7	0	73	0	28.76	0	0	0	0	0	0	0	2	2	143	13.5	0	16	64	1300	0	0	0	100	1	23	1	1	1	6	0	0	28.2	63.7	29	0	0	0	0	3	4	2	3	2	2	0	0	0	0	0
8	1	59	0	32.46	1	0	0	0	0	0	0	2	2	223	12.5	1	56	147	1300	0	0	0	360	0	14	1	1	4	8	0	0	28.5	66.2	28	0	0	0	0	2	2	1	1	1	1	0	0	0	0	0
9	1	67	0	31.11	1	0	1	0	0	0	0	2	2	156	11.5	0	40	78	1300	0	0	0	180	1	15	3	1	1	5	0	0	24.1	65.4	34	0	0	0	0	0	0	1	3	1	4	0	0	0	0	0
10	1	76	0	26.67	0	0	0	0	0	0	0	2	2	127	12.5	0	46	67	1300	0	0	0	40	1	18	1	1	3	6	0	0	26.4	68.3	26	0	0	0	0	0	2	1	3	1	4	0	0	0	0	0
11	0	66	0	27.34	1	1	1	1	0	0	0	2	2	160	13	0	36	96	1700	0	1	400	480	1	24	1	1	4	12	0	0	27	57.6	24	0	0	0	0	1	4	3	5	3	5	0	0	0	0	0
12	0	64	1	27.68	0	0	0	0	0	0	0	2	2	143	15	0	40	83	1300	0	0	0	520	1	19	1	1	3	6	0	0	28.5	66.2	18	0	0	0	0	2	4	2	5	2	4	0	0	0	0	0
13	1	57	0	32.05	1	0	0	0	0	0	0	2	2	188	14	0	60	119	1800	0	1	400	80	1	21	2	1	1	7	0	0	26.1	64	25	0	0	3	4	3	5	3	5	2	4	0	0	0	1	0
14	1	74	1	24.22	0	0	0	0	0	0	0	2	2	122	14	0	32	63	1300	0	0	0	200	0	17	2	1	3	6	0	0	28.5	66.2	22	0	0	0	0	1	3	2	3	1	3	0	0	0	0	0
15	0	85	1	27.68	0	0	0	0	0	1	0	2	2	180	14	0	40	100	2200	100	0	0	240	1	17	2	1	3	9	0	0	27.7	58.4	23	0	0	0	0	0	0	1	5	1	5	0	0	0	0	0
16	0	83	0	25.51	0	1	0	0	0	0	0	2	3	142	12.5	0	48	74	1200	0	0	0	300	1	24	2	1	3	38	0	0	28.8	39.3	48	0	0	2	2	4	6	4	6	4	6	0	0	0	0	1
17	0	78	1	20.7	1	0	0	1	1	0	1	2	3	158	14	0	24	92	1800	0	0	0	440	1	42	1	1	2	7	0	0	26.1	60.2	29	0	0	1	1	3	3	3	5	3	4	0	0	0	0	0
18	1	59	0	26.02	0	0	0	1	0	0	0	2	2	147	12.5	0	32	74	1300	0	0	0	360	0	18	1	1	2	6						0	0	0	0	0	2	1	3	1	3	0	0	0	0	0
19	0	67	0	28	0	0	0	0	0	0	0	2	2	148	13	0	32	80	1300	0	0	0	260	1	20	0	1	2	7	0	0	28.8	63.4	22	0	0	0	0	1	4	1	4	2	4	0	0	0	0	0
20	1	72	0	25.78	0	1	0	0	0	0	0	2	2	143	13.5	1	32	64	1800	0	1	400	80	0	19	2	1	2	9	0	0	30.5	60.1	26	0	0	0	0	1	3	1	3	1	3	0	0	0	0	0
21	1	69	0	19.53	1	0	0	0	0	0	0	2	2	124	13.5	0	24	57	1800	0	1	400	180	1	23	1	1	2	12	0	0	32.3	60	20	0	0	0	0	2	4	2	4	2	5	0	0	0	0	0
22	1	57	0	32.66	0	0	0	0	0	0	0	2	2	223	13	0	40	122	1800	200	1	400	0	1	12	1	1	2	56	0	0	28.8	63.4	24	0	0	2	2	3	3	4	4	3	3	0	0	0	0	0
23	0	65	1	31.25	1	0	0	0	0	0	0	2	2	181	14	0	80	107	1300	0	0	0	280	1	23	2	1	1	11	0	0	25.1	60.7	22	0	0	0	0	1	4	1	4	2	4	0	0	0	0	0
24	0	74	0	21.64	0	0	0	0	0	0	0	2	2	159	13	0	48	81	1300	0	1	400	180	1	25	1	1	2	7	0	0	27.1	63.1	30	0	0	0	0	2	4	2	4	2	6	0	0	0	0	0
25	0	77	0	28.76	0	0	0	0	0	0	0	2	2	170	13.5	0	40	92	1800	0	0	0	260	1	22	2	1	2	12	0	0	28.8	63.4	22	0	0	0	0	3	5	3	5	1	1	0	0	0	0	0
26	1	79	0	25.24	1	0	0	0	0	0	0	2	2	117	12.5	0	24	64	1300	0	0	0	140	0	12	4	1	2	7	0	0	26	67.4	23	0	0	0	0	2	2	0	0	1	1	0	0	0	0	0
27	0	68	1	21.56	1	0	0	0	0	1	0	2	2	126	13.5	0	42	65	1300	0	0	0	420	1	29	4	0	3	7	0	0	28.1	65.3	27	0	0	0	0	0	6	0	2	0	2	0	0	0	0	0
28	1	62	0	24.44	0	0	0	0	0	0	0	2	2	153	13	0	48	80	1200	0	0	0	200	1	16	1	1	2	8	0	0	33.8	53.7	26	0	0	0	0	2	4	2	2	2	2	0	0	0	0	0
29	0	62	0	25.39	0	0	0	0	0	0	0	2	2	157	13.5	0	56	87	2300	0	0	0	400	1	13	2	1	2	7	0	0	28.1	60.1	24	0	0	0	0	2	2	0	0	0	5	0	0	0	0	0
30	1	58	0	30.86	1	1	1	0	0	0	0	2	2	153	12.5	0	44	76	1800	0	0	0	400	1	24	1	1	2	4	0	0	23.7	63.3	25	0	0	0	0	4	4	2	2	1	1	0	0	0	0	1
31	0	70	0	21.48	1	1	1	0	1	0	0	2	3	172	12.5	0	12	83	1300	0	0	0	300	0	17	3	1	2	13	0	0	26.8	61	31	0	0	0	0	0	2	0	2	0	1	0	0	0	0	0
32	1	60	1	21.22	0	0	1	0	0	0	0	2	2	152	13.5	0	60	81	1800	0	0	0	860	0	21	3	1	2	7	0	0	28.1	68.2	21	0	0	0	0	2	3	2	2	1	1	0	0	0	0	0
33	0	70	0	28.88	1	0	0	0	0	0	0	2	2	136	12.5	0	40	73	1800	0	0	0	100	1	21	3	1	3	7	0	0	28.8	63.4	23	0	0	0	0	2	4	2	4	2	2	0	0	0	0	0
34	1	73	0	31.64	0	0	0	0	0	0	0	2	2	141	12.5	0	20	83	1300	0	0	0	680	1	18	2	1	2	6	0	0	28.4	65.4	25	0	0	0	0	2	3	2	4	2	2	0	0	0	0	0
35	0	63	0	25.71	0	0	0	0	0	0	0	2	2	127	12.5	0	36	75	1800	0	0	0	180	1	21	3	1	3	7	0	0	28.1	68.2	26	0	0	0	0	3	5	2	4	2	4	0	0	0	0	0
36	1	60	0	25.45	0	0	0	0	0	0	0	2	2	155	13	0	42	86	1200	0	0	0	100	1	23	1	1	2	10	0	0	28.4	65.4	31	2	2	5	5	3	3	3	3	2	2	0	0	1	1	0
37	1	71	0	21.48	1	1	1	0	1	0	0	2	3	128	12.5	1	30	88	1300	0	1	200	0	0	16	3	1	2	6	0	0	26.8	61	30	0	0	0	2	0	2	0	2	0	2	0	0	0	0	0
38	1	73	0	24.46	1	0	0	0	0	0	0	2	2	193	13	1	52	127	1800	0	0	0	140	1	14	2	1	2	8	0	0	28.4	65.4	27	0	0	0	0	5	5	4	4	3	3	0	0	0	0	1
39	0	81	0	23.11	0	0	1	0	0	0	0	2	2	137	11	0	45	70	1300	100	0	0	260	1	43	3	1	3	7	0	0	28.8	63.4	31	0	0	2	2	0	6	0	3	0	3	0	0	0	0	0
40	0	76	0	61.63	1	0	0	0	0	0	0	2	2	133	11	0	40	71	1300	0	0	0	220	1	14	2	1	3	7	0	0	28.8	63.4	27	0	0	3	3	3	5	0	3	0	2	0	0	0	0	0
41	0	61	0	52.73	1	0	0	0	0	0	0	2	2	168	12.5	0	52	72	1300	0	0	0	660	1	26	2	1	2	7	0	0	28.8	63.4	24	0	0	0	0	0	3	0	2	0	5	0	0	0	0	0
42	1	74	1	29.38	1	1	1	1	0	0	0	2	2	196	12.5	0	60	145	1600	200	0	0	680	0	19	1	1	2	8	0	0	23.8	62.5	29	0	0	0	0	0	3	0	2	0	2	0	0	0	0	0
43	0	66	0	21.19	1	0	0	0	0	0	0	2	2	101	12.5	0	48	81	1800	0	0	0	90	0	18	2	1	2	4	0	0	27.7	67.3	24	0	0	0	0	0	2	0	3	0	1	0	0	0	0	0
44	1	66	0	28.04	0	0	0	0	0	0	0	2	2	123	12.5	0	16	74	1300	0	0	0	300	0	14	2	1	3	7	0	0	28.8	63.4	25	0	0	0	0	2	2	2	2	2	2	0	0	0	0	0
45	1	82	0	29.38	0	1	0	0	0	0	0	2	2	158	12.5	0	40	93	1200	100	0	0	60	0	12	2	1	3	7	0	0	25	64.1	32	0	0	0	0	0	0	0	0	0	0	0	0	0	0	0
46	1	80	0	21.48	1	1	0	1	0	0	0	2	2	120	12.5	0	30	72	800	0	0	0	160	1	30	3	1	5	8	0	0	25.4	62.1	32	0	0	2	2	2	4	4	4	2	4	0	0	0	0	0
47	0	60	0	31.25	1	0	1	1	0	0	0	2	2	111	12.5	0	26	70	2000	0	0	0	230	0	17	1	1	2	12	0	0	26.1	60.2	30	0	0	0	0	0	3	0	3	0	3	0	0	0	0	0
48	0	68	0	34.17	0	1	0	0	0	1	0	2	3	147	12.5	0	15	94	1800	100	0	0	180	0	21	2	1	2	7	0	0	26.8	61	28	0	0	0	0	0	2	0	2	0	3	0	0	0	0	0
49	0	63	0	28.62	0	0	0	0	0	0	0	2	2	173	12.5	0	20	96	1300	100	0	0	240	1	30	2	0	3	7	0	0	27.4	64.8	26	0	0	0	0	5	7	2	2	2	2	0	0	0	0	1
50	1	72	0	24.61	1	0	1	0	0	0	0	2	2	162	12.5	0	48	90	1800	200	0	0	0	1	14	3	1	2	7	0	0	28.1	62.9	26	0	0	0	0	0	5	0	3	0	2	0	0	0	0	0
51	0	73	0	27.24	1	0	0	1	0	1	0	2	2	135	11	0	48	83	1300	0	0	0	80	1	23	2	0	2	7	0	0	27	57.6	28	0	0	7	7	4	4	2	2	2	2	0	0	1	1	1
52	1	69	0	24.97	1	0	0	0	0	0	0	2	2	124	12	0	48	61	1300	0	0	0	560	1	18	1	1	3	7	0	0	26.1	64	25	0	0	0	0	2	4	2	4	2	4	0	0	0	0	0
53	0	63	1	27.78	0	0	0	0	0	0	1	2	2	147	15	0	32	92	1800	50	0	0	600	1	32	4	1	2	7	0	0	27.8	60.1	26	0	0	0	0	2	6	3	6	2	2	0	0	0	0	0
54	1	56	0	28.13	1	0	0	0	0	0	0	2	2	126	11.5	0	32	82	1800	150	0	0	0	1	21	2	0	3	7	0	0	27.8	60.1	27	0	0	0	0	2	8	2	5	2	3	0	0	0	0	0
55	1	65	0	25.63	0	0	0	0	0	0	0	2	2	156	12.5	0	50	89	1800	300	0	0	440	0	17	1	1	2	7	0	0	28.1	62.6	27	0	0	0	0	1	3	1	3	1	3	0	0	0	0	0
56	0	63	0	27.01	0	0	0	0	0	0	0	2	2	137	14	0	26	78	1300	50	0	0	120	1	16	2	1	4	7	0	0	27.7	64.6	29	0	0	2	3	3	5	3	5	3	3	0	0	0	0	0
57	0	68	1	23.03	0	0	0	0	0	0	0	2	2	133	14	0	22	87	1800	50	0	0	0	1	30	1	0	4	18	1	0	28.8	63.4	28	0	0	3	5	5	8	3	6	3	6	0	0	0	1	1
58	1	73	1	23.53	0	1	0	0	0	0	0	2	3	183	13.5	1	32	89	1800	100	0	0	460	0	17	1	1	3	7						0	0	0	0	1	3	2	2	2	2	0	0	0	0	0
59	0	79	0	23.78	1	1	0	0	1	0	0	3	3	137	11.5	0	36	77	1300	0	0	0	140	1	25	1	0	5	7	0	0	26.1	60.2	29	0	0	0	0	3	5	4	8	3	3	0	0	0	0	0
60	1	74	0	25.39	1	0	0	0	0	0	0	2	2	131	12.5	0	32	70	1100	0	1	400	300	1	2	1	0	5	6	0	0	38.8	63.4	26	2	2	2	2	3	5	3	7	4	3	0	0	0	0	0
61	1	71	0	24.24	0	0	1	0	0	0	0	2	2	96	12.5	0	28	55	1100	50	0	0	190	1	28	1	0	5	9	0	0	38.1	62.6	28	0	0	0	0	3	3	4	7	3	3	0	0	0	0	0
62	0	81	0	27.43	1	0	1	0	0	0	0	2	2	152	10	0	30	78	1300	0	0	0	60	1	20	2	1	3	6	0	0	24.4	57.6	29	0	0	0	0	3	3	3	5	3	3	0	0	0	0	0
63	1	76	0	29.14	0	0	0	0	0	0	0	2	2	161	10	1	40	87	1300	0	0	0	100	0	15	2	1	2	6	0	0	28.1	62.6	29	0	0	0	0	0	0	0	3	0	3	0	0	0	0	0
64	0	60	0	33.3	1	1	0	1	0	0	0	2	2	122	7.5	0	36	76	1300	100	0	0	260	1	33	2	1	3	7	0	0	27	57.6	27	0	0	0	0	2	2	2	4	2	4	0	0	0	0	0
65	1	59	0	27.89	1	0	0	0	0	0	0	2	2	159	10	0	40	132	1300	200	0	0	340	0	15	2	1	1	5	0	0	28.8	63.4	26	0	0	0	0	0	2	2	2	2	2	0	0	0	0	0
66	0	68	0	24.61	1	1	0	0	0	0	0	2	3	139	11	1	36	58	1300	0	0	0	15	0	17	1	1	2	6	0	0	28.8	63.4	22	0	0	0	0	2	2	2	3	2	3	0	0	0	0	0
67	0	53	0	25.91	1	0	0	0	0	0	0	2	2	150	12.5	0	40	89	1300	100	0	0	280	0	25	1	1	3	7	0	0	27.7	67.3	24	0	0	0	0	1	1	1	1	1	1	0	0	0	0	0
68	1	82	1	17.36	1	0	0	0	0	0	0	2	2	142	11.5	0	28	89	1200	200	0	0	280	1	25	1	1	3	9	0	0	28.8	63.4	29	0	0	0	0	2	2	4	6	2	4	0	0	0	0	0
69	1	72	1	28.16	1	0	0	0	0	0	0	2	2	157	12.5	0	40	91	1800	50	0	0	200	1	26	1	1	2	8	0	0	27.8	60.1	27	0	0	0	0	3	3	3	5	3	3	0	0	0	0	0
70	1	76	1	28.13	0	0	0	0	0	0	0	2	2	145	12.5	0	40	100	1300	0	0	0	30	0	17	1	1	3	7	0	0	27.7	67.3	29	0	0	0	0	2	2	2	2	2	2	0	0	0	0	0
71	0	63	0	29.74	1	1	0	0	0	0	0	2	2	148	15	0	36	102	1300	200	0	0	300	1	19	2	1	3	7	0	0	27.1	63.5	29	0	0	0	0	2	4	2	2	1	1	0	0	0	0	0
72	0	72	1	25.82	0	0	0	0	0	0	1	2	2	141	13	1	72	65	1300	100	0	0	520	1	18	3	1	3	6	0	0	27.8	62.8	25	0	0	0	0	2	3	4	6	2	2	0	0	0	0	0
73	1	58	1	26.37	0	0	0	0	0	0	1	2	2	190	13	0	32	117	1800	30	0	0	760	1	17	2	1	3	7	0	0	27.7	67.3	24	0	0	0	0	2	2	4	6	2	2	0	0	0	0	0
74	0	77	0	25.63	1	1	0	0	0	0	0	2	2	152	12.5	0	28	75	1200	0	0	0	180	1	30	1	1	3	7	0	0	27.8	60.1	30	0	0	0	0	3	5	2	4	2	2	0	0	0	0	0
75	1	63	0	18.83	1	0	0	0	0	0	0	2	2	158	12.5	0	28	92	1800	0	0	0	80	1	16	2	1	5	8	0	0	28.8	63.4	26	0	0	0	0	3	4	3	4	2	2	0	0	0	0	0
76	0	78	1	27.04	1	0	0	0	0	0	0	2	2	181	12.5	0	20	98	1300	0	0	0	60	1	29	2	1	3	18	0	0	27.8	62.8	30	0	0	0	0	2	4	3	5	2	2	0	0	0	0	0
77	1	76	0	26.03	1	1	1	1	0	1	0	2	3	201	12.5	0	28	93	1800	0	0	0	820	1	30	3	1	3	6	0	0	26.8	61	29	0	0	0	0	2	2	3	6	2	2	0	0	0	0	0
78	1	66	1	21.19	1	0	0	1	0	0	0	2	3	171	12.5	0	36	87	1100	0	0	0	80	1	19	2	1	3	4	0	0	27.4	64.8	31	0	0	0	0	3	5	2	2	2	2	0	0	0	0	0
79	0	75	0	21.4	1	0	0	0	0	0	0	2	2	157	12.5	0	50	87	1200	0	0	0	10	1	41	2	0	8	12	0	0	26.1	60.2	27	0	0	0	0	3	6	4	6	2	4	0	0	0	0	0
80	0	64	0	29.74	1	0	0	0	0	0	0	2	2	139	15	0	40	74	1300	0	0	0	470	1	16	2	1	3	6	0	0	27.7	67.3	25	0	0	0	0	2	4	2	3	2	2	0	0	0	0	0
81	0	78	1	27.04	1	0	0	0	0	0	0	2	2	152	14	0	40	99	1300	0	0	0	60	0	13	2	1	4	6	0	0	27.8	62.8	28	0	0	0	0	2	2	2	2	1	1	0	0	0	0	0
82	1	66	0	29.3	1	1	1	0	0	0	0	2	2	149	10	1	30	84	1100	0	0	0	100	1	28	2	1	5	8	0	0	26.1	60.2	30	0	0	0	0	2	5	2	6	2	4	0	0	0	0	0
83	1	70	0	28.04	1	0	0	0	0	0	0	2	2	114	13	0	42	70	1300	50	0	0	60	0	12	2	1	2	6	0	0	28.8	63.4	26	0	0	0	0	1	1	2	2	1	1	0	0	0	0	0
84	0	74	0	27.68	1	0	1	1	0	0	0	2	2	129	12.5	0	36	86	1800	200	0	0	240	1	21	2	1	3	10	0	0	25	64.1	30	0	0	0	0	2	4	2	4	2	2	0	0	0	0	0
85	1	71	0	23.31	0	1	1	0	0	0	0	2	2	140	12.5	0	32	69	1800	200	0	0	180	1	28	2	1	2	12	0	0	27.1	63.5	29	0	0	0	0	1	3	2	4	2	2	0	0	0	0	0
86	0	64	1	23.88	1	1	1	1	0	0	1	2	3	199	11	0	36	94	2100	200	0	0	950	0	28	1	1	3	8	0	0	24.4	57.4	30	0	0	0	0	2	3	3	3	3	3	0	0	0	0	0
87	0	63	0	28.6	1	0	0	0	0	0	0	2	2	188	15	0	20	97	1200	0	0	0	280	1	30	0	1	3	9	0	0	28	59.4	27	0	0	0	0	3	3	3	5	2	2	0	0	0	0	0
88	1	71	0	23.31	0	1	1	0	0	0	0	2	3	134	12.5	0	24	87	1700	550	0	0	200	1	18	2	1	4	14	0	0	26.1	60.2	28	0	0	0	0	3	3	2	4	2	2	0	0	0	0	0
89	0	74	0	27.68	1	0	1	1	0	0	0	2	2	162	12.5	0	40	86	1900	100	1	400	280	1	14	2	1	2	7	0	0	28	59.4	25	0	0	0	0	2	3	2	5	2	3	0	0	0	0	0
90	1	61	0	32.45	0	0	0	0	0	0	0	2	2	162	12.5	0	40	91	1800	200	0	0	200	0	14	2	1	2	7	0	0	27.7	67.3	29	0	0	0	0	2	2	2	3	2	3	0	0	0	0	0
91	0	62	1	26.73	1	0	0	0	0	0	0	2	2	159	12.5	0	20	86	1300	0	0	0	670	1	16	2	1	2	7	0	0	26.3	59.5	29	0	0	0	0	2	4	2	4	2	2	0	0	0	0	0
92	1	72	0	29.33	0	0	0	0	0	0	0	2	2	159	12.5	0	28	91	1800	0	0	0	280	1	13	2	1	2	9						0	0	0	0	2	5	2	4	2	2	0	0	0	0	0
93	1	57	1	27.44	1	0	0	1	0	0	1	2	2	208	12.5	0	20	120	1100	0	0	0	180	0	24	1	1	2	6	0	0	26.3	59.5	24	0	0	0	0	2	2	2	2	1	1	0	0	0	0	0
94	1	64	0	27.7	1	0	0	0	0	0	0	2	2	152	12.5	0	40	82	1300	0	0	0	0	1	23	1	1	2	5	0	0	27.7	67.3	23	0	0	0	0	3	5	3	5	2	2	0	0	0	0	0
95	0	71	0	25.3	1	1	0	0	0	0	0	2	2	170	12.5	0	36	99	1800	0	0	0	80	1	14	1	1	2	7	0	0	27.1	63.5	23	0	0	0	0	0	3	2	4	2	3	0	0	0	0	0
96	0	59	0	32.05	1	0	0	0	0	0	0	2	2	166	11.5	0	40	96	1800	0	0	0	20	0	14	2	1	3	7	0	0	26.4	65.4	24	0	0	0	0	2	2	2	2	2	2	0	0	0	0	0
97	0	55	0	29.9	1	0	0	0	0	0	0	2	2	144	11.5	0	26	100	1300	0	0	0	230	0	16	1	1	2	5	0	0	27.7	67.3	22	0	0	0	0	2	2	2	3	2	2	0	0	0	0	0
98	0	73	0	19.53	1	0	0	0	0	0	0	2	3	151	11.5	0	30	65	1100	50	0	0	270	1	17	1	1	2	7	0	0	26.1	60.2	27	0	0	0	0	0	2	2	4	2	3	0	0	0	0	0
99	1	75	0	24.97	0	0	0	0	0	0	0	2	2	148	10	0	24	83	1300	100	0	0	100	1	12	2	1	3	6	0	0	28.8	63.4	24	0	0	0	0	2	2	2	4	2	2	0	0	0	0	0
100	1	64	1	27.55	1	1	0	1	0	0	1	2	2	161	14	0	20	98	1100	80	0	0	180	0	27	2	1	2	8	0	0	25.4	62.1	28	0	0	0	0	0	1	0	2	0	2	0	0	0	0	0
101	1	63	0	34.05	1	0	0	0	0	0	0	2	2	154	11	0	36	96	1300	0	0	0	220	1	16	2	1	2	11	0	0	25	64.1	25	0	0	0	0	0	2	2	4	2	4	0	0	0	0	0
102	0	74	0	35.16	1	0	0	0	1	0	0	2	3	171	10	0	20	114	1300	0	0	0	260	1	25	2	1	7	28	1	0	28.8	63.4	24	0	0	0	0	2	4	2	5	2	2	0	0	0	0	0
103	0	66	1	25.91	0	0	0	0	0	0	0	2	2	180	11	0	40	122	1300	0	0	0	0	1	24	2	1	3	15	0	0	27.7	67.3	22	0	0	2	2	2	4	2	5	2	2	0	0	0	0	0
104	1	66	0	23.88	0	0	0	0	0	0	0	2	2	108	11	0	36	66	1300	0	0	0	370	0	12	3	1	3	6	0	0	27.7	67.3	22	0	0	0	0	2	2	2	3	2	2	0	0	0	0	0
105	0	63	0	34.85	0	0	0	0	0	0	0	2	2	108	11	0	36	83	1300	0	0	0	305	0	12	1	1	2	10	0	0	26.1	60.2	26	0	0	0	0	2	2	2	2	2	2	0	0	0	0	0
106	1	51	0	29.14	1	0	0	0	0	0	0	2	2	150	13.5	0	40	93	1300	0	0	0	200	1	26	2	1	3	7	0	0	25.3	66.3	27	0	0	0	0	2	4	2	5	2	3	0	0	0	0	0
107	1	61	0	28.34	0	0	0	0	0	0	0	2	2	200	14.5	0	36	139	1800	100	0	0	220	1	28	1	1	3	7	0	0	27.7	67.3	23	0	0	0	0	2	6	3	6	3	3	0	0	0	0	0
108	0	69	0	26.95	1	0	0	0	0	0	0	2	2	148	12.5	0	40	73	1300	20	0	0	390	1	27	2	1	2	6	0	0	27.1	63.5	27	0	0	0	0	2	4	2	5	2	4	0	0	0	0	0
109	1	68	0	33.59	1	1	1	0	0	0	0	2	2	153	12.5	0	40	80	1300	0	0	0	80	0	15	1	1	2	12	0	0	27	66.5	26	0	0	0	0	2	2	2	3	2	3	0	0	0	0	0
110	0	78	0	25.44	0	0	1	0	0	0	0	2	2	133	11	1	48	180	1300	500	0	0	190	0	26	3	1	2	7	0	0	25.4	62.1	29	0	0	0	0	2	2	2	3	2	3	0	0	0	0	0
[truncated: 20 more columns]
